# Supplementary material for: Graphitization by Metal Particles
Source: ACS Omega. 2023 Jan 12;8(3):3278–85. doi: 10.1021/acsomega.2c06848 (PMC9878637; doi:10.1021/acsomega.2c06848)
Supplement: Supplementary file 2 — ao2c06848_si_002.xlsx [file ao2c06848_si_002.xlsx]

## Sheet: Data
Title	Reference	Metal (salt)	Temp / oC	Carbon Source	Metal Content *	Raman D/G	XRD d002 / nm	BET / m2 g-1	Particle Size (XRD) / nm	Particle Size (TEM) / nm	Carbon Morphology
Catalytic graphitization of kraft lignin to graphene-based structures with four different transition metal salts	10.1007/s11051-018-4317-0	Cu(NO3)2	1000	Kraft Lignin	11 wt% *	1.5		88	56.2	5-10	nano-onions
Catalytic graphitization of kraft lignin to graphene-based structures with four different transition metal salts	10.1007/s11051-018-4317-0	Ni(NO3)2	1000	Kraft Lignin	11 wt% *	1.39		115	52.4	2-5 & 10-20	nano-onions
Catalytic graphitization of kraft lignin to graphene-based structures with four different transition metal salts	10.1007/s11051-018-4317-0	Fe(NO3)3	1000	Kraft Lignin	11 wt% *	1.29		108	10 - 20	3-5	nano-onions
Catalytic graphitization of kraft lignin to graphene-based structures with four different transition metal salts	10.1007/s11051-018-4317-0	(NH4)6Mo7O24	1000	Kraft Lignin	11 wt% *	1.46		93	21	5-15	nano-onions
Porous graphitic materials obtained from carbonization of organic xerogels doped with transition metal salts	10.1007/s12034-014-0612-2	FeCl3	1050	RF xerogel	Variable metal content, no consistency in their reporting	0.64	0.338	188			Nanoribbon
Porous graphitic materials obtained from carbonization of organic xerogels doped with transition metal salts	10.1007/s12034-014-0612-2	CoCl2	1050	RF xerogel		1	0.339	585			Nanoribbon
Porous graphitic materials obtained from carbonization of organic xerogels doped with transition metal salts	10.1007/s12034-014-0612-2	NiCl2	1050	RF xerogel		0.64	0.336	171		100-140 (single)	Nanotubes
Formation of Graphitic Structures in Cobalt- and Nickel-Doped Carbon Aerogels	10.1021/la047344d	Ni(NO3)2	1050	RF xerogel	9 - 10 %		~ 0.38	1103		80, 200-400
Formation of Graphitic Structures in Cobalt- and Nickel-Doped Carbon Aerogels	10.1021/la047344d	Co(NO3)3	1050	RF xerogel	9 - 10 %		~ 0.38	954		60	Nanoribbon
High-Performance Direct Methanol Fuel Cell Electrodes using Solid-Phase-Synthesized Carbon Nanocoils	10.1002/anie.200250856	Co & Ni ?	900	RF gel, silica	1/11 each salt	0.76				2-3	Nanotubes
Low temperature catalytic pyrolysis for the synthesis of high surface area nanostructured graphitic carbon	10.1021/cm060135p	Co(NO3)3	850	aromatic polymer	4.4 wt %			266		~ 50 nm	Nanoribbon
Synthesis of Graphitic Carbon Nanostructures from Sawdust and Their Application as Electrocatalyst Supports	10.1021/jp072246x	Ni(NO3)2	900	sawdust	soaked with solution, unknown final conc	0.897	0.341	112		50-80	Nanoribbon
Synthesis of Graphitic Carbon Nanostructures from Sawdust and Their Application as Electrocatalyst Supports	10.1021/jp072246x	Fe(NO3)3	900	sawdust		0.624	0.338	96		50-80	Nanoribbon
Synthesis of Graphitic Carbon Nanostructures from Sawdust and Their Application as Electrocatalyst Supports	10.1021/jp072246x	Ni(NO3)2	1000	sawdust		0.661	0.342	107		50-80	Nanoribbon
Synthesis of Graphitic Carbon Nanostructures from Sawdust and Their Application as Electrocatalyst Supports	10.1021/jp072246x	Fe(NO3)3	1000	sawdust		0.381	0.336	49		50-80	Nanoribbon
Direct Synthesis of Graphitic Carbon Nanostructures from Saccharides and Their Use as Electrocatalytic Supports	10.1016/j.carbon.2008.02.019	Ni(NO3)2	900	starch	soaked with solution, unknown final conc	0.755	0.342	118		~ 50 - 150 nm	Nanoribbon
Direct Synthesis of Graphitic Carbon Nanostructures from Saccharides and Their Use as Electrocatalytic Supports	10.1016/j.carbon.2008.02.019	Fe(NO3)3	900	starch		1.1	0.342	-		~ 50 - 150 nm	Nanoribbon
Direct Synthesis of Graphitic Carbon Nanostructures from Saccharides and Their Use as Electrocatalytic Supports	10.1016/j.carbon.2008.02.019	Ni(NO3)2	1000	starch		0.736	0.341	-		~ 50 - 150 nm	Nanoribbon
Direct Synthesis of Graphitic Carbon Nanostructures from Saccharides and Their Use as Electrocatalytic Supports	10.1016/j.carbon.2008.02.019	Fe(NO3)3	1000	starch		0.825	0.399	152		~ 50 - 150 nm	Nanoribbon
Easy synthesis of graphitic carbon nanocoils from saccharides	10.1016/j.matchemphys.2008.07.046	Ni(NO3)2	900	glucose	2 mmol Ni g−1 C soaked, unknown final content	0.716	0.342		22	100-200	Nanoribbon
Easy synthesis of graphitic carbon nanocoils from saccharides	10.1016/j.matchemphys.2008.07.046	Ni(NO3)2	900	sucrose		0.809	0.342				Nanoribbon
Easy synthesis of graphitic carbon nanocoils from saccharides	10.1016/j.matchemphys.2008.07.046	Ni(NO3)2	900	starch		0.666	0.343				Nanoribbon
Selective-combustion purification of bulk carbonaceous solids to produce graphitic nanostructures	10.1016/j.carbon.2009.09.068	Nickel(Cyclooctadiene)2	1000	thermoset resin	0.92 wt.%	0.44			11	80	Nanoribbon
Ionic Liquid Monomers and Polymers as Precursors of Highly Conductive, Mesoporous, Graphitic Carbon Nanostructures	10.1021/cm1012729	FeCl2·4H2O	1000	ionic liquid monomer	3.4 wt.% *	0.67		170		40-90
In situ formation of graphene-encapsulated iron nanoparticlesin carbon frames through catalytic graphitization of kraft lignin	10.1177/1847980418818955	Fe(NO3)3	1000	Kraft Lignin	5 wt % *	1.11		78.3	9.6,16.0	9	nano-onions
In situ formation of graphene-encapsulated iron nanoparticlesin carbon frames through catalytic graphitization of kraft lignin	10.1177/1847980418818955	Fe(NO3)3	1000	Kraft Lignin	7.5 wt % *	1.01		97.8	12.1,18.2	10	nano-onions
In situ formation of graphene-encapsulated iron nanoparticlesin carbon frames through catalytic graphitization of kraft lignin	10.1177/1847980418818955	Fe(NO3)3	1000	Kraft Lignin	10 wt % *	0.94		108	18.5,9.8	20-50	nano-onions
In situ formation of graphene-encapsulated iron nanoparticlesin carbon frames through catalytic graphitization of kraft lignin	10.1177/1847980418818955	Fe(NO3)3	1000	Kraft Lignin	12.5 wt % *	0.86		100.2	21.0,12.6	10-15	nano-onions
In situ formation of graphene-encapsulated iron nanoparticlesin carbon frames through catalyticgraphitization of kraft lignin	10.1177/1847980418818955	Fe(NO3)3	1000	Kraft Lignin	15 wt % *	0.81		85.6	22.7,15.2	5-15	nano-onions
Iron-catalyzed graphitization of biomass	10.1039/C4GC01673D	Fe(NO3)3	800	Sawdust	0 - 100 % iron loading tested	1.5	0.3409			~ 80 - 150	Nanotubes
The effect of precursor structure on porous carbons produced by iron-catalyzed graphitization of biomass	10.1039/D0MA00692K	Fe(NO3)3	800	Glucose	0.0005 - 0.00005 wt %	1.36		343		~ 30	Nanoribbon
The effect of precursor structure on porous carbons produced by iron-catalyzed graphitization of biomass	10.1039/D0MA00692K	Fe(NO3)3	800	Starch		1.17		450		6(2), ~30	Nanotubes
The effect of precursor structure on porous carbons produced by iron-catalyzed graphitization of biomass	10.1039/D0MA00692K	Fe(NO3)3	800	Cellulose		1.26		358		20(10)	Nanoribbon
From Paper to Structured Carbon Electrodes by Inkjet Printing	10.1002/anie.201207693	Fe(NO3)3	800	Cellulose	not specified	0.88	0.34			50-200	Nanotubes
Processing of strong and highly conductive carbon foams as electrode	10.1016/j.carbon.2011.05.022	Ni(NO3)2	1500	poly(furyl alcohol)	Ni(NO3)2 in ethanol (0.01, 0.05, 0.22 M)	0.67
Processing of strong and highly conductive carbon foams as electrode	10.1016/j.carbon.2011.05.022	Ni(NO3)2	1500	poly(furyl alcohol)		0.56	0.341
Processing of strong and highly conductive carbon foams as electrode	10.1016/j.carbon.2011.05.022	Ni(NO3)2	1500	poly(furyl alcohol)		0.24	0.337
Temperature-Driven, Dynamic Catalytic Synthesis of Three-Dimensional Hollow Few-Layer Graphite Framework	10.1016/j.cej.2020.125545	Ni(NO3)2	700	peanut shells	5:1 biochar:nickel content of salt	0.97				~11, ~45	Nanoribbon
Temperature-Driven, Dynamic Catalytic Synthesis of Three-Dimensional Hollow Few-Layer Graphite Framework	10.1016/j.cej.2020.125545	Ni(NO3)2	900	peanut shells		0.83				25-60	Nanoribbon
Temperature-Driven, Dynamic Catalytic Synthesis of Three-Dimensional Hollow Few-Layer Graphite Framework	10.1016/j.cej.2020.125545	Ni(NO3)2	1000	peanut shells		0.49				>100	Nanoribbon
Nickel/woodceramics assembled with lignin-based carbon nanosheets and multilayer graphene as supercapacitor electrode	10.1016/j.jallcom.2019.06.375	NiCl2	1000	Wood block	9 % Ni (EDX)	0.7		729		39(7)
Preparation of Three-Dimensional Graphene Foams Using Powder Metallurgy Templates	10.1021/acsnano.5b06857	Ni(0)	1000	sucrose	6:1 Ni:sucrose *	0.27	0.386			~1000
Synthesis of Multilayer Graphene Balls by Carbon Segregation from Nickel Nanoparticles	10.1021/nn301546z	Ni(0)	1200	polyol	unspecified	0.447				~100-200	nano-onions
Multilayer graphene spheres generated from anthracite and semi-coke asanode materials for lithium-ion batteries	10.1016/j.fuproc.2019.106241	Ni(OAc)2	1500	anthracite	2.83 (Ni) x 1.00 coal *	0.61					Nanoribbon
Multilayer graphene spheres generated from anthracite and semi-coke asanode materials for lithium-ion batteries	10.1016/j.fuproc.2019.106241	Ni(OAc)2	1500	semi-coke		1.14					Nanoribbon
Graphitization of Miscanthus grass biocarbon enhanced by in situ generated FeCo nanoparticles	10.1039/C7GC03457A	Fe(NO3)3	900	Grass biocarbon	7.9 wt %	1.1	0.343			30	nano-onions
Graphitization of Miscanthus grass biocarbon enhanced by in situ generated FeCo nanoparticles	10.1039/C7GC03457A	Co(NO3)2	900	Grass biocarbon	8.7 wt %	1.1	0.342			30	nano-onions
Graphitization of Miscanthus grass biocarbon enhanced by in situ generated FeCo nanoparticles	10.1039/C7GC03457A	Fe(NO3)3 & Co(NO3)2	900	Grass biocarbon	9.3 wt %	1.1	0.342			30	nano-onions
Co3O4/Co nanoparticles enclosed graphitic carbon as anode material for high performance Li-ion batteries	10.1016/j.cej.2017.03.146	CoCl2	1100	Chitosan	17 wt% *	0.61	0.337
Catalytic Graphitization of Carbon Aerogels by Transition Metals	10.1021/la991080r	Fe	1000	RF xerogel	0.041	1.07	0.338	306	15-20	~50	nano-onions
Catalytic Graphitization of Carbon Aerogels by Transition Metals	10.1021/la991080r	Co	1000	RF xerogel	0.045	1.08	0.342	388	15-20	~50	nano-onions
Catalytic Graphitization of Carbon Aerogels by Transition Metals	10.1021/la991080r	Ni	1000	RF xerogel	0.036	0.99	0.34	400	15-20	~50	nano-onions
Catalytic Graphitization of Carbon Aerogels by Transition Metals	10.1021/la991080r	Fe	1400	RF xerogel	0.054	0.92	0.337	205	15-20	~50	nano-onions
Catalytic Graphitization of Carbon Aerogels by Transition Metals	10.1021/la991080r	Co	1400	RF xerogel	0.014	0.97	0.339	221	15-20	~50	nano-onions
Catalytic Graphitization of Carbon Aerogels by Transition Metals	10.1021/la991080r	Ni	1400	RF xerogel	0.048	0.97	0.339	239	15-20	~50	nano-onions
Catalytic Graphitization of Carbon Aerogels by Transition Metals	10.1021/la991080r	Fe	1800	RF xerogel	0.037	0.78	0.336	23	15-20	~50	nano-onions
Catalytic Graphitization of Carbon Aerogels by Transition Metals	10.1021/la991080r	Co	1800	RF xerogel	0.02	0.96	0.338	130	15-20	~50	nano-onions
Catalytic Graphitization of Carbon Aerogels by Transition Metals	10.1021/la991080r	Ni	1800	RF xerogel	0.023	1.01	0.339	150	15-20	~50	nano-onions
Base Metal Catalyzed Graphitization of Cellulose: A Combined Raman Spectroscopy, Temperature-Dependent X-ray Diffraction and High-Resolution Transmission Electron Microscopy Study	10.1021/acs.jpcc.5b00477	Ni(NO3)2	600	Cellulose	36.2 wt %	0.6				~ 40
Base Metal Catalyzed Graphitization of Cellulose: A Combined Raman Spectroscopy, Temperature-Dependent X-ray Diffraction and High-Resolution Transmission Electron Microscopy Study	10.1021/acs.jpcc.5b00477	Ni(NO3)2	800	Cellulose	39.3 wt %	0.8
Base Metal Catalyzed Graphitization of Cellulose: A Combined Raman Spectroscopy, Temperature-Dependent X-ray Diffraction and High-Resolution Transmission Electron Microscopy Study	10.1021/acs.jpcc.5b00477	Co(NO3)3	800	Cellulose	44.1 wt %	1.1	0.344				Nanoribbon
Base Metal Catalyzed Graphitization of Cellulose: A Combined Raman Spectroscopy, Temperature-Dependent X-ray Diffraction and High-Resolution Transmission Electron Microscopy Study	10.1021/acs.jpcc.5b00477	Fe(NO3)3	600	Cellulose	25.0 wt %	0.7					Nanoribbon
Base Metal Catalyzed Graphitization of Cellulose: A Combined Raman Spectroscopy, Temperature-Dependent X-ray Diffraction and High-Resolution Transmission Electron Microscopy Study	10.1021/acs.jpcc.5b00477	Fe(NO3)3	800	Cellulose	26.6 wt %	0.9	0.344			30 - 50	Nanoribbon
Facile preparation of macroporous graphitized carbon monoliths from iron-containing resorcinol–formaldehyde gels	10.1016/j.matlet.2012.02.069	FeCl3	1000	RF xerogel	10 mol % *	0.8		395
Catalytic graphitization behavior of phenolic resins by addition of in situ formed nano-Fe particles	10.1016/j.physe.2018.03.013	Fe(NO3)3	800	Phenolic Resin	6 wt %	0.83	0.3405			50 - 70	Nanoribbon
Catalytic graphitization behavior of phenolic resins by addition of in situ formed nano-Fe particles	10.1016/j.physe.2018.03.013	Fe(NO3)3	1000	Phenolic Resin	6 wt %	0.58	0.3381			50 - 100	Nanoribbon
Catalytic graphitization behavior of phenolic resins by addition of in situ formed nano-Fe particles	10.1016/j.physe.2018.03.013	Fe(NO3)3	1200	Phenolic Resin	6 wt %	0.51	0.337			200 - 300	Nanoribbon
Simple Solid-Phase Synthesis of Hollow Graphitic Nanoparticles and their Application to Direct Methanol Fuel Cell Electrodes	10.1002/adma.200305697	Co salt? + Ni salt?	900	RF xerogel	Co salt/Ni salt/ Resorc/Forma 0.2:0.2:1:2 *	0.4	0.34			30 - 40	Nanoribbon
Catalytic graphitization of cellulose using nickel as catalyst	10.15376/biores.13.2.3165-3176	NiCl2	1400	Cellulose	0.5 mmol / g carbon*	0.5	0.34				Nanoribbon
Nickel catalytic graphitized porous carbon as electrode material for high performance supercapacitors	10.1016/j.energy.2016.01.059	Ni(NO3)2	700	Whey Protein	~ 1 wt.% Ni *	0.83		2536
Bimetallic Metal-Organic Frameworks for Controlled Catalytic Graphitization of Nanoporous Carbons	10.1038/srep30295	Co MOF	900	Co MOF	26.4 wt.% * 1.9 wt.% resulting	0.84	0.34	450	11.9		nano-onions
The effect of iron catalyzed graphitization on the textural properties of carbonized cellulose: Magnetically separable graphitic carbon bodies for catalysis and remediation	10.1016/j.carbon.2016.05.065	Fe(NO3)3	700	Micro-Cellulose	26	0.8	0.344	315	50	40	nano-onions
The effect of iron catalyzed graphitization on the textural properties of carbonized cellulose: Magnetically separable graphitic carbon bodies for catalysis and remediation	10.1016/j.carbon.2016.05.065	Fe(NO3)3	800	Micro-Cellulose	26.6	0.88	0.344	177	50		large shells?
The effect of iron catalyzed graphitization on the textural properties of carbonized cellulose: Magnetically separable graphitic carbon bodies for catalysis and remediation	10.1016/j.carbon.2016.05.065	FeCl3	700	Micro-Cellulose	15.4	0.81	0.344	451	-		large shells?
The effect of iron catalyzed graphitization on the textural properties of carbonized cellulose: Magnetically separable graphitic carbon bodies for catalysis and remediation	10.1016/j.carbon.2016.05.065	FeCl3	800	Micro-Cellulose	12.3	0.87	0.344	456	-		large shells?
The effect of iron catalyzed graphitization on the textural properties of carbonized cellulose: Magnetically separable graphitic carbon bodies for catalysis and remediation	10.1016/j.carbon.2016.05.065	C6H8O7Fe(NH3)	700	Micro-Cellulose	15.4	0.9	0.344	219	24	32	nano-onions
The effect of iron catalyzed graphitization on the textural properties of carbonized cellulose: Magnetically separable graphitic carbon bodies for catalysis and remediation	10.1016/j.carbon.2016.05.065	C6H8O7Fe(NH3)	800	Micro-Cellulose	15.3	0.92	0.344	204	24		large shells?
Simple fabrication of a Fe2O3/carbon composite for use in a high-performance lithium ion battery	10.1016/j.carbon.2012.10.015	Fe(NO3)3	800	Amorphous carbon	10 wt.%	0.87	0.337	909		20 - 50	Nano-onions
Synthesis of hierarchical linearly assembled graphitic carbon nanoparticles via catalytic graphitization in SBA-15	10.1016/j.carbon.2014.03.039	Co(NO3)3	950	phenol-formaldehyde	-	0.82				20 - 50	Nano-onions
Highly porous graphitic materials prepared by catalytic graphitization	10.1016/j.carbon.2013.07.044	Ni(NO3)2	800	Activated Carbon	soaked in 1M solution	1	-	1558
Highly porous graphitic materials prepared by catalytic graphitization	10.1016/j.carbon.2013.07.044	Ni(NO3)2	850	Activated Carbon	soaked in 1M solution	1	-	1619		16.5 ± 2	Nano-onions
Highly porous graphitic materials prepared by catalytic graphitization	10.1016/j.carbon.2013.07.044	Ni(NO3)2	900	Activated Carbon	soaked in 1M solution	1	-	1622		41 ± 2	nano-onions
Highly porous graphitic materials prepared by catalytic graphitization	10.1016/j.carbon.2013.07.044	Ni(NO3)2	950	Activated Carbon	soaked in 1M solution	0.8	~26	1461		15-20 , 100 ± 15	Nanoribbon
Highly porous graphitic materials prepared by catalytic graphitization	10.1016/j.carbon.2013.07.044	Ni(NO3)2	1000	Activated Carbon	soaked in 1M solution	0.5	~26	907		210 ± 50	Nanoribbon
Graphitic carbon-based core-shell platinum electrocatalysts processed using nickel nanoparticle template for oxygen reduction reaction	10.1016/j.apsusc.2020.147519	Ni	550	Carbon Black		0.67				8.6	nano-onions
